# Supplementary material for: Identification of Characteristic Bioactive Compounds in Silkie Chickens, Their Effects on Meat Quality, and Their Gene Regulatory Network
Source: Foods. 2024 Mar 21;13(6):969. doi: 10.3390/foods13060969 (PMC10970468; doi:10.3390/foods13060969)
Supplement: Supplementary file 1 [file foods-13-00969-s001.zip › Supplemental files/Supplemental files.xlsx]

## Sheet: Table S1
Table S1. Information for differential metabolites in breast muscle between Silkie and Wuding chickens.
HMDB	Compound Name	Classification	mean_Silkie	mean_WD	Fold Change (Silkie/WD)	log2 Ratio(Silkie/WD)	P value	VIP
HMDB0028829	Glu-Thr	Organic acids and derivatives	2.66213e+06	794689	3.3499	1.7441	2.1261e-06	1.8503
HMDB0031857	3-(Methylthio)Propanal	Organic oxygen compounds	134212	52267.5	2.5678	1.3605	0.0049675	1.1728
HMDB0000030	Biotin	Organoheterocyclic compounds	381675	155256	2.4584	1.2977	8.3498e-05	1.5852
HMDB0000288	Uridine 5'-Monophosphate	Nucleosides and nucleotides	445054	184675	2.4099	1.269	0.00078622	1.3796
HMDB0000071	Deoxyinosine	Nucleosides and nucleotides	207468	89237.1	2.3249	1.2172	4.1447e-06	1.8072
HMDB0000897	7-Methylguanine	Organoheterocyclic compounds	1.40611e+07	6.23963e+06	2.2535	1.1722	1.5813e-10	2.3036
HMDB0004610	Phytosphingosine	Organic nitrogen compounds	2.65788e+07	1.19383e+07	2.2264	1.1547	5.6725e-08	2.0538
HMDB0028709	Arg-Gly	Organic acids and derivatives	4.39234e+06	2.00751e+06	2.188	1.1296	8.4342e-07	1.9068
HMDB0000563	D-Phenyllactic Acid	Phenylpropanoids and polyketides	212092	97466.4	2.1761	1.1217	2.7896e-05	1.6722
HMDB0028835	Gly-Arg	Organic acids and derivatives	4.39234e+06	2.10888e+06	2.0828	1.0585	1.875e-06	1.8582
HMDB0000832	Capryloylglycine	Organic acids and derivatives	746328	369794	2.0182	1.0131	0.00065664	1.3977
HMDB0000752	3-Methyglutaric Acid	Lipids and lipid-like molecules	4.65e+06	2.35589e+06	1.9738	0.98096	0.0023426	1.2622
HMDB0000045	Adenosine 5'-Monophosphate	Nucleosides and nucleotides	4.56918e+06	2.37779e+06	1.9216	0.94231	0.002161	1.2714
HMDB0002281	4A-Hydroxytetrahydrobiopterin	Organoheterocyclic compounds	1.49565e+06	894500	1.6721	0.74162	1.1878e-13	2.5206
HMDB0000306	Tyramine	Benzenoids	742000	450613	1.6466	0.71953	3.3457e-05	1.6583
HMDB0000679	L-Homocitrulline	Organic acids and derivatives	203356	125325	1.6226	0.69833	1.6789e-07	1.9977
HMDB0029942	D-(-)-Arabinose	Organic oxygen compounds	1.25037e+07	7.7428e+06	1.6149	0.69143	0.00026487	1.4846
HMDB0003681	4-Acetamidobutanoate	Organic acids and derivatives	829417	552707	1.5006	0.58558	0.00046471	1.4317
HMDB0000953	Suberylglycine	Organic acids and derivatives	207378	144164	1.4385	0.52455	0.0093066	1.0915
HMDB0006236	Phenylacetaldehyde	Benzenoids	931489	659659	1.4121	0.49782	0.00055562	1.4143
HMDB0000132	Guanine	Organoheterocyclic compounds	2.65845e+07	1.89031e+07	1.4064	0.49196	0.0012862	1.3283
HMDB0012252	Linoleoyl Ethanolamide	Organic nitrogen compounds	1.85425e+06	1.32543e+06	1.399	0.48438	0.00087572	1.3686
HMDB0015154	Betanechol	Organic nitrogen compounds	6.35291e+06	4.64447e+06	1.3678	0.4519	0.00012787	1.5492
HMDB0000670	Homoarginine	Organic acids and derivatives	3.08949e+06	2.28128e+06	1.3543	0.43753	0.0041206	1.1958
HMDB0001488	Nicotinic Acid	Organoheterocyclic compounds	2.49922e+06	1.85131e+06	1.35	0.43293	0.011275	1.0631
HMDB0002366	Tiglylcarnitine	Lipids and lipid-like molecules	1.68494e+07	1.24831e+07	1.3498	0.43272	0.0020633	1.2766
HMDB0000250	Pyrophosphate	Homogeneous non-metal compounds	8.53175e+07	6.38641e+07	1.3359	0.41784	0.024841	1.04961
HMDB0000791	L-Octanoylcarnitine(C8:0)	Lipids and lipid-like molecules	1.49576e+08	1.13567e+08	1.3171	0.39733	0.001794	1.2922
HMDB0014752	Furazolidone	Organoheterocyclic compounds	1.05663e+07	8.04876e+06	1.3128	0.39263	0.010557	1.0744
HMDB0240602	LysoPG(18:1)	Lipids and lipid-like molecules	2.46704e+06	1.90772e+06	1.2932	0.37094	6.9255e-05	1.6006
HMDB0028951	Lys-Gly	Organic acids and derivatives	4.84073e+06	3.78154e+06	1.2801	0.35625	0.015818	1.0174
HMDB0001185	S-Adenosylmethionine	Nucleosides and nucleotides	1.45118e+08	1.13452e+08	1.2791	0.35515	0.0017051	1.2978
HMDB0000756	Hexanoylcarnitine(C6:0)	Lipids and lipid-like molecules	7.16868e+08	5.77888e+08	1.2405	0.31092	0.013737	1.0377
HMDB0240316	Glycerophosphoglycerol	Organic acids and derivatives	3.54497e+06	2.94245e+06	1.2048	0.26876	0.013449	1.0407
HMDB0002142	Phosphoric Acid	Homogeneous non-metal compounds	4.38686e+08	3.70566e+08	1.1838	0.24345	0.02126	1.07353
HMDB0000139	Glyceric Acid	Organic oxygen compounds	3.91876e+06	3.37203e+06	1.1621	0.21678	0.00061116	1.4049
HMDB0000151	Estradiol	Lipids and lipid-like molecules	381465	332453	1.1474	0.1984	0.027519	1.03357
HMDB0000064	Creatine	Organic nitrogen compounds	2.58185e+10	2.47096e+10	1.0449	0.063337	4.3021e-05	1.6388
HMDB0000033	Carnosine	Organic acids and derivatives	1.95074e+09	2.14455e+09	0.909629	-0.13665	0.0018198	1.0209
HMDB0000187	L-Serine	Organic acids and derivatives	6.02654e+07	71008000	0.848713	-0.236652	0.00041311	1.142
HMDB0000159	L-Phenylalanine	Organic acids and derivatives	1.64464e+07	1.96083e+07	0.838747	-0.253693	0.002114	1.0076
HMDB0000122	D-Glucose	Organic oxygen compounds	2.15536e+07	2.57348e+07	0.837527	-0.255793	5.3444e-10	1.7944
HMDB0000738	Indole	Organoheterocyclic compounds	562667	675160	0.833383	-0.262949	0.00041302	1.142
HMDB0012176	5-Aminopentanamide	Organic acids and derivatives	2027500	2.46833e+06	0.821404	-0.283835	8.9236e-07	1.5092
HMDB0000043	Betaine	Organic acids and derivatives	1.42407e+10	1.73417e+10	0.821186	-0.284218	1.285e-08	1.6869
HMDB0000883	L-Valine	Organic acids and derivatives	1.42407e+10	1.73417e+10	0.821186	-0.284218	1.285e-08	1.6869
HMDB0000168	L-Asparagine	Organic acids and derivatives	3.37393e+06	4119200	0.819074	-0.287935	0.001882	1.0179
HMDB0000929	L-Tryptophan	Organoheterocyclic compounds	5.8463e+07	7.14292e+07	0.818475	-0.28899	0.00033468	1.1578
HMDB0000734	Indoleacrylic Acid	Organoheterocyclic compounds	7.39111e+07	9.07333e+07	0.814597	-0.295841	0.00026114	1.1761
HMDB0028699	Ala-Tyr	Organic acids and derivatives	9.41192e+06	1.16861e+07	0.805396	-0.31223	0.00029742	1.1666
HMDB0003355	5-Aminopentanoic Acid	Organic acids and derivatives	1.94857e+07	2.44087e+07	0.79831	-0.324978	0.001009	1.0712
HMDB0029030	Pro-Val	Organic acids and derivatives	82200000	103648000	0.793069	-0.334482	1.1985e-06	1.4951
HMDB0029129	Val-His	Organic acids and derivatives	4.23929e+06	5.35792e+06	0.791219	-0.337851	0.00088871	1.0817
HMDB0000870	Histamine	Organic nitrogen compounds	3.64321e+08	460500000	0.791143	-0.337989	0.0013741	1.0453
HMDB0000097	Choline	Organic nitrogen compounds	4.04357e+09	5.11435e+09	0.790633	-0.33892	4.328e-06	1.43
HMDB0011599	1-Methyladenine	Organoheterocyclic compounds	1.65074e+06	2.11292e+06	0.781262	-0.356122	1.0015e-06	1.5037
HMDB0028708	Arg-Glu	Organic acids and derivatives	2.37893e+06	3.07417e+06	0.773845	-0.369883	1.1443e-05	1.3767
HMDB0028813	Glu-Arg	Organic acids and derivatives	2.37893e+06	3.07417e+06	0.773845	-0.369883	1.1443e-05	1.3767
HMDB0000646	Arabinose	Organic oxygen compounds	3.03741e+06	3.93391e+06	0.772108	-0.373125	5.8285e-10	1.7917
HMDB0028696	Ala-Ser	Organic acids and derivatives	1.25504e+06	1640360	0.765099	-0.386283	0.00065127	1.1067
HMDB0029061	Thr-Gly	Organic acids and derivatives	1.25504e+06	1640360	0.765099	-0.386283	0.00065127	1.1067
HMDB0002210	2-Phenylglycine	Organic acids and derivatives	6.34222e+06	8.40792e+06	0.754316	-0.40676	9.0881e-05	1.2495
HMDB0004207	Glu-Lys	Organic acids and derivatives	1.15896e+06	1.55558e+06	0.745034	-0.424621	2.8362e-06	1.452
HMDB0028950	Lys-Glu	Organic acids and derivatives	1.15896e+06	1.55558e+06	0.745034	-0.424621	2.8362e-06	1.452
HMDB0000269	Sphinganine	Organic nitrogen compounds	3.52036e+06	4.73208e+06	0.743934	-0.426754	2.2769e-06	1.4632
HMDB0000292	Xanthine	Organoheterocyclic compounds	2.21615e+06	2.99652e+06	0.739575	-0.435231	0.00012565	1.2277
HMDB0028954	Lys-Ile	Organic acids and derivatives	8.65379e+07	1.17191e+08	0.738433	-0.437461	0.00067807	1.1035
HMDB0028955	Lys-Leu	Organic acids and derivatives	8.65379e+07	1.17191e+08	0.738433	-0.437461	0.00067807	1.1035
HMDB0000123	Glycine	Organic acids and derivatives	6.43346e+06	9.00958e+06	0.714069	-0.485865	8.2375e-06	1.3952
HMDB0000687	L-Leucine	Organic acids and derivatives	2.34036e+07	3.28043e+07	0.713429	-0.487158	2.4612e-05	1.3321
HMDB0010384	LysoPC(18:0)	Lipids and lipid-like molecules	1.02086e+07	1.43854e+07	0.709651	-0.494819	0.00069761	1.1012
HMDB0000134	Fumarate	Organic acids and derivatives	3.96037e+06	5.59957e+06	0.707264	-0.499679	0.0006893	1.1022
HMDB0028690	Ala-Ile	Organic acids and derivatives	2.79769e+07	39662500	0.705375	-0.503538	9.1155e-08	1.6104
HMDB0028691	Ala-Leu	Organic acids and derivatives	2.79769e+07	39662500	0.705375	-0.503538	9.1155e-08	1.6104
HMDB0000277	Sphingosine-1-Phosphate	Lipids and lipid-like molecules	155526	220500	0.705335	-0.50362	0.00035302	1.1538
HMDB0029016	Pro-Glu	Organic acids and derivatives	1.2763e+06	1.81204e+06	0.704342	-0.505653	0.00011072	1.2363
HMDB0006831	Deoxycarnitine	Lipids and lipid-like molecules	1.65614e+09	2.36329e+09	0.700778	-0.512971	0.00011313	1.2348
HMDB0003045	Ergothioneine	Organic acids and derivatives	1.01367e+07	14482500	0.699925	-0.514727	1.146e-09	1.7702
HMDB0006028	N-Alpha-Acetyl-L-Asparagine	Organic acids and derivatives	4.99571e+07	71412000	0.699562	-0.515476	0.00017588	1.2044
HMDB0029936	(2S,4R,5S)-Muscarine	Organic oxygen compounds	3.09679e+06	4.54667e+06	0.681111	-0.554038	2.1691e-08	1.6673
HMDB0000744	Malic Acid	Organic acids and derivatives	3.24889e+07	4.89174e+07	0.664158	-0.590401	0.00061679	1.111
HMDB0001068	Sedoheptulose 7-Phosphate	Organic oxygen compounds	304577	458952	0.663635	-0.591538	0.00036823	1.1507
HMDB0000539	Arabinonic Acid	Organic oxygen compounds	7.27333e+06	1.09767e+07	0.662618	-0.593751	1.0379e-09	1.7734
HMDB0061189	3-Hydroxyisovalerylcarnitine	Lipids and lipid-like molecules	8.53778e+07	129944000	0.657035	-0.605958	5.0702e-05	1.2875
HMDB0000965	Hypotaurine	Organic acids and derivatives	2.22296e+06	3386400	0.656438	-0.607268	4.5947e-05	1.2937
HMDB0028680	Ala-Ala	Organic acids and derivatives	4440000	6871250	0.646171	-0.630013	2.3762e-07	1.5696
HMDB0000172	L-Isoleucine	Organic acids and derivatives	1.99893e+08	3.10174e+08	0.644454	-0.63385	1.2345e-05	1.3724
HMDB0000251	Taurine	Organic acids and derivatives	49200000	7.6913e+07	0.639683	-0.64457	0.00030559	1.1646
HMDB0000289	Uric Acid	Organoheterocyclic compounds	2.10192e+06	3.3583e+06	0.625888	-0.676023	0.00075504	1.0949
HMDB0000939	S-Adenosylhomocysteine	Organoheterocyclic compounds	868593	1393625	0.623261	-0.682091	2.2755e-07	1.5715
HMDB0003224	Deoxyribose	Organic oxygen compounds	1.10931e+06	1.79809e+06	0.616938	-0.696803	4.3212e-10	1.8009
HMDB0061384	N-(3-Acetamidopropyl)Pyrrolidin-2-One	Organoheterocyclic compounds	1.01308e+07	16482000	0.614657	-0.702148	1.1296e-07	1.6015
HMDB0000763	5-Hydroxyindoleacetic Acid	Organoheterocyclic compounds	15371.4	25720	0.597645	-0.742639	9.1732e-19	2.1947
HMDB0010169	Palmitoyl Sphingomyelin (SM(d18:1/16:0))	Lipids and lipid-like molecules	8.9937e+07	1.53792e+08	0.584798	-0.77399	0.00087952	1.0825
HMDB0029422	L-Histidine Trimethylbetaine	Organic acids and derivatives	2.57962e+07	4.42333e+07	0.583184	-0.777978	1.7668e-10	1.8277
HMDB0000517	L-Arginine	Organic acids and derivatives	3.87036e+08	6.71583e+08	0.576303	-0.7951	1.3662e-11	1.898
HMDB0000252	Sphingosine	Organic nitrogen compounds	793138	1.38892e+06	0.571048	-0.808316	0.00014829	1.2163
HMDB0000446	N-Alpha-Acetyllysine	Organic acids and derivatives	1.67652e+07	2.95958e+07	0.566471	-0.819926	6.4941e-08	1.6243
HMDB0028681	Ala-Arg	Organic acids and derivatives	3.46667e+07	6.15583e+07	0.563151	-0.828405	6.0064e-07	1.5278
HMDB0028702	Arg-Ala	Organic acids and derivatives	3.46667e+07	6.15583e+07	0.563151	-0.828405	6.0064e-07	1.5278
HMDB0004620	N-alpha-Acetylarginine	Organic acids and derivatives	1.0363e+06	1.90917e+06	0.5428	-0.881506	4.9377e-08	1.6353
HMDB0000881	Xanthurenic Acid	Organoheterocyclic compounds	2528750	4770750	0.530053	-0.915792	0.00056231	1.1182
HMDB0000099	L-Cystathionine	Organic acids and derivatives	272365	523452	0.520324	-0.942517	2.8955e-53	2.4891
HMDB0028905	Ile-Gln	Organic acids and derivatives	310074	603586	0.513719	-0.960947	2.5407e-06	1.4577
HMDB0028927	Leu-Gln	Organic acids and derivatives	310074	603586	0.513719	-0.960947	2.5407e-06	1.4577
HMDB0029427	Hypoglycin A	Organic acids and derivatives	2.11333e+07	41148000	0.513593	-0.961302	1.2622e-05	1.3712
HMDB0001422	3-Hydroxy-N6,N6,N6-Trimethyl-L-Lysine	Organic acids and derivatives	3.36932e+06	6.64783e+06	0.506831	-0.980425	4.9525e-08	1.6351
HMDB0001276	N1-Acetylspermidine	Organic acids and derivatives	2710000	5.51565e+06	0.491329	-1.02524	1.4283e-07	1.5916
HMDB0000017	4-Pyridoxic Acid	Organoheterocyclic compounds	742724	1.51958e+06	0.488768	-1.03278	0.0018946	1.0174
HMDB0253028	Pro-Leu	Organic acids and derivatives	3.10704e+09	6447200000	0.48192	-1.05313	3.2319e-06	1.4453
HMDB0304810	Pro-Ile	Organic acids and derivatives	3.10704e+09	6447200000	0.48192	-1.05313	3.2319e-06	1.4453
HMDB0001414	Putrescine	Organic nitrogen compounds	4.41286e+06	9181600	0.48062	-1.05703	8.7996e-05	1.2517
HMDB0341228	1H-Indole-4-Carboxaldehyde	Organoheterocyclic compounds	9316.67	19402.1	0.480189	-1.05833	0.00035559	1.1533
HMDB0013331	Acylcarnitine(14:2)	Lipids and lipid-like molecules	5.64669e+06	1.18262e+07	0.477473	-1.06651	0.00014203	1.2193
HMDB0028744	Asn-Val	Organic acids and derivatives	542519	1.17226e+06	0.462797	-1.11155	4.6834e-05	1.2925
HMDB0000107	Galactitol	Organic oxygen compounds	1.66804e+06	3827600	0.435792	-1.19829	2.7748e-08	1.6578
HMDB0000684	L-Kynurenine	Organic oxygen compounds	94407.1	228938	0.412371	-1.27799	0.00027975	1.1711
HMDB0001432	Agmatine	Organic nitrogen compounds	196216	482174	0.40694	-1.29711	2.47e-11	1.8825
HMDB0006779	Indole-5,6-Quinone	Organoheterocyclic compounds	164164	413541	0.396972	-1.33289	0.0012167	1.0556
HMDB0028766	Asp-Val	Organic acids and derivatives	1.07619e+06	2780000	0.387117	-1.36916	1.7052e-14	2.0451
HMDB0000217	NADP	Benzenoids	42633.6	124093	0.343562	-1.54136	6.072e-06	1.4119
HMDB0000896	Tauro Deoxycholic Acid	Lipids and lipid-like molecules	19263.6	66006.7	0.291844	-1.77673	1.6853e-07	1.5845
HMDB0000518	Chenodeoxycholic Acid	Lipids and lipid-like molecules	68010	265095	0.256549	-1.96269	8.7551e-06	1.3918
HMDB0001551	Palmitaldehyde	Lipids and lipid-like molecules	759357	4.12926e+06	0.183897	-2.44303	0.00011866	1.2316
HMDB0000272	Phospho-L-Serine	Organic acids and derivatives	143385	795843	0.180167	-2.47259	0.00031183	1.1631
HMDB0000036	Taurocholic Acid	Lipids and lipid-like molecules	9292.44	97955.4	0.094864	-3.398	4.1026e-06	1.4328

## Sheet: Table S2
Table S2. Information for differential lipid subclasses in breast muscle between Silkie and Wuding chickens.
Lipid subclass	mean_Silkie	mean_WD	Fold Change (Silkie/WD)	log2 Ratio(Silkie/WD)	P value	VIP
CL	2.63355e+08	2.0086e+08	1.31114	0.39082	8.2815e-15	1.5453
PE	9.3519e+08	7.97972e+08	1.17196	0.22892	1.5928e-11	1.4231
PG	1.22727e+06	859825	1.42735	0.51333	3.081e-06	1.0896
ST	1.84952e+08	1.65849e+08	1.11518	0.15728	1.2556e-10	1.3811
SM	3.55799e+08	4.18908e+08	0.84935	-0.23557	8.0224e-06	1.0513

## Sheet: Table S3
Table S3. Information for differential lipid molecules in breast muscle between Silkie and Wuding chickens.
Lipid molecules	mean_Silkie	mean_WD	Fold Change (Silkie/WD)	log2 Ratio(Silkie/WD)	P value	VIP
CL(18:2_18:1_18:2_18:2)-H	4.1037e+07	30120000	1.3625	0.4462	7.3595e-11	1.8528
CL(18:2_18:1_18:1_18:2)-H	3.88333e+07	2.53423e+07	1.5324	0.61575	9.4055e-12	1.9075
CL(20:5_18:2_18:1_18:2)-H	9.77185e+06	7270400	1.3441	0.4266	7.6127e-11	1.8518
CL(18:2_18:1_20:4_18:2)-H	9.39923e+06	6.10423e+06	1.5398	0.62273	6.5982e-14	2.0189
CL(18:2_18:1_16:0_18:1)-H	8.66444e+06	6.42269e+06	1.349	0.43193	1.8573e-05	1.3488
CL(18:1_16:0_16:0_18:1)-H	7.74667e+06	6042800	1.282	0.35836	0.00076992	1.0933
CL(18:1_16:0_16:0_18:1)-H	7.73111e+06	6042800	1.2794	0.35546	0.0009116	1.0796
CL(18:2_18:1_18:1_18:1)-H	7.44808e+06	5347200	1.3929	0.47808	2.3047e-07	1.571
CL(18:2_18:1_20:4_18:1)-H	4.80462e+06	3.09385e+06	1.553	0.63502	6.0508e-15	2.0641
CL(18:2_18:1_18:2_20:4)-H	4.42308e+06	3227600	1.3704	0.45459	7.4887e-13	1.9676
CL(18:2_18:2_18:2_20:3)-H	4.42308e+06	3227600	1.3704	0.45459	7.4887e-13	1.9676
CL(18:2_18:2_18:2_20:4)-H	3.99069e+06	3.32292e+06	1.201	0.26419	0.0014718	1.0394
CL(18:1_16:0_20:4_18:2)-H	2140000	1.57123e+06	1.362	0.44572	2.2155e-05	1.3384
CL(18:2_16:0_18:2_18:2)-H	1.90889e+06	1560800	1.223	0.29045	0.001412	1.0429
CL(18:2_16:1_18:2_18:1)-H	1.90889e+06	1560800	1.223	0.29045	0.001412	1.0429
CL(18:1_16:0_20:4_16:0)-H	1.71071e+06	1310440	1.3055	0.38455	0.00031816	1.1616
CL(20:2_18:2_18:2_20:4)-H	1.18014e+06	795077	1.4843	0.5698	3.689e-07	1.5501
CL(18:2_18:2_18:2_20:3)-H	1168000	762208	1.5324	0.61578	2.2617e-08	1.6657
CL(18:2_18:1_18:1_18:2)-H	1.0657e+06	808440	1.3182	0.39859	9.6234e-06	1.3865
CL(18:2_18:2_18:2_20:3)-H	846103	673333	1.2566	0.32951	8.3981e-06	1.3941
CL(18:2_20:4_18:2_20:4)-H	768429	478960	1.6044	0.68201	1.0049e-11	1.9058
CL(18:2_22:6_18:2_18:1)-H	579593	235880	2.4572	1.297	3.4999e-19	2.2063
CL(18:3_20:4_18:2_20:4)-H	468679	390583	1.1999	0.26297	0.0011142	1.063
CL(20:5_18:1_16:1_18:2)-H	397148	292960	1.3556	0.43897	0.0013059	1.0496
PE(18:0_20:4)-H	576250000	505680000	1.1396	0.18847	1.4119e-07	1.5921
PE(16:0_20:4)-H	77900000	50088000	1.5553	0.63716	8.4353e-15	2.0581
PE(16:0_18:1)-H	3.14185e+07	2.20269e+07	1.4264	0.51235	3.6122e-07	1.5511
PE(36:4)+H	2.23148e+07	15052800	1.4824	0.56797	2.6302e-06	1.4559
PE(18:0_22:4)-H	2.14615e+07	1.68208e+07	1.2759	0.3515	1.3064e-06	1.4909
PE(18:0_22:6)-H	19107500	4165000	4.5876	2.1978	2.7975e-16	2.1156
PE(18:0_22:5)-H	1.67604e+07	8127600	2.0622	1.0442	2.5962e-12	1.939
PE(18:1_20:4)-H	1.48464e+07	9.52458e+06	1.5587	0.64039	3.3892e-08	1.6501
PE(34:1)+H	1.08793e+07	7595600	1.4323	0.51835	1.6975e-05	1.3541
PE(18:0_22:5)-H	7.42519e+06	3864800	1.9212	0.94203	3.8986e-12	1.9292
PE(18:0_20:5)-H	7.2563e+06	4.42038e+06	1.6416	0.71506	1.0858e-12	1.9592
PE(40:6)+H	6.17321e+06	2066800	2.9868	1.5786	3.3975e-12	1.9326
PE(16:0_22:6)-H	6.06107e+06	1729520	3.5045	1.8092	2.4247e-14	2.0385
PE(40:4)+H	5.47808e+06	4.29833e+06	1.2745	0.34989	0.00063338	1.1089
PE(40:5)+H	5.18111e+06	2050750	2.5264	1.3371	1.2942e-09	1.7663
PE(38:5)+H	3.86893e+06	2.21391e+06	1.7476	0.80534	5.5135e-09	1.7173
PE(17:0_20:4)-H	2.55704e+06	2.06192e+06	1.2401	0.31048	0.00014213	1.2192
PE(38:3)+H	2.45561e+06	1373080	1.7884	0.83866	0.00067478	1.1039
PE(38:6)+H	1.61896e+06	456520	3.5463	1.8263	1.4756e-12	1.9522
PE(19:0_20:4)-H	1.32174e+06	1012000	1.3061	0.38523	1.2637e-05	1.3711
PE(38:5)+H	1.12577e+06	412500	2.7291	1.4484	1.8135e-07	1.5814
PE(18:3_18:2)-H	1.10981e+06	716208	1.5496	0.63187	2.0051e-08	1.6702
PE(22:4_20:4)-H	805519	513920	1.5674	0.64837	0.00031701	1.1618
PE(18:1_22:5)-H	745519	394360	1.8905	0.91873	2.2253e-08	1.6663
PE(18:1_22:6)-H	670852	100698	6.662	2.736	5.1445e-11	1.8627
PE(16:0_20:5)-H	401286	295680	1.3572	0.44059	7.9523e-08	1.616
PE(16:1_20:4)-H	203478	129996	1.5653	0.6464	0.0010077	1.0713
PG(16:0_18:1)-H	3.28536e+07	21268000	1.5447	0.62737	1.1491e-13	2.0077
PG(18:0_18:1)-H	1.13921e+07	7586000	1.5017	0.58663	4.2715e-10	1.8013
PG(34:1)+NH4	1227250	856333	1.4331	0.51918	3.1112e-07	1.5577
PG(16:0_20:4)-H	381444	275440	1.3849	0.46973	1.0445e-10	1.8429
PG(16:0_20:3)-H	241250	198708	1.2141	0.27988	2.8529e-05	1.3232
ST(m38:0)-H	1.22885e+08	1.06257e+08	1.1565	0.20975	4.5689e-14	2.0262
ST(t36:0+2O)-H	1.46179e+07	1.26208e+07	1.1582	0.21192	8.6251e-12	1.9097
ST(t38:3+O)-H	7.01269e+06	6191250	1.1327	0.17974	1.035e-07	1.6051
ST(t38:3+2O)-H	5.59704e+06	4987600	1.1222	0.16632	0.00018103	1.2023
ST(t36:0+2O)-H	4.54556e+06	3.04423e+06	1.4932	0.57838	2.0136e-09	1.7518
SM(d36:1)+CH3COO	1.55667e+08	171250000	0.909	-0.13764	0.00017957	1.2029
SM(d40:1)+CH3COO	3.15074e+07	3.74708e+07	0.84085	-0.25008	3.9356e-05	1.3034
SM(d38:1)+CH3COO	1.76393e+07	25775000	0.68436	-0.54718	1.396e-09	1.7638
SM(d42:3)+CH3COO	1.80889e+07	23700000	0.76324	-0.38978	3.0111e-07	1.5592
SM(d38:1)+H	8.63929e+06	12298750	0.70245	-0.50953	1.2976e-05	1.3696
SM(d42:3)+H	7.9763e+06	11607200	0.68719	-0.54123	1.9343e-05	1.3464
SM(d44:6)+H	2.85964e+06	4338000	0.65921	-0.6012	9.1901e-06	1.3891
SM(d38:0)+H	939148	1.39167e+06	0.67484	-0.56739	3.5763e-05	1.3093
SM(d44:3)+CH3COO	307929	474760	0.6486	-0.6246	1.818e-07	1.5813
SM(d40:3)+H	273054	408826	0.6679	-0.5823	0.00057425	1.1166
SM(d32:1)+CH3COO	140844	184988	0.76137	-0.39333	6.1291e-05	1.2753

## Sheet: Table S4
Table S4. Information for differential fatty acids in breast muscle between Silkie and Wuding chickens.
Fatty acids	mean_Silkie	mean_WD	Fold Change (Silkie/WD)	log2 Ratio(Silkie/WD)	P value	VIP
PI(C16:1)	5.38368e+06	2.57188e+06	2.0928	1.0655	1.1699e-11	1.469
PS(C22:6)	266563591	1.49272e+08	1.7861	0.8368	8.2433e-08	1.2485
PE(C20:2e)	1.07909e+07	6.30929e+06	1.7099	0.77394	1.7795e-09	1.357
PI(C22:6)	2.18523e+07	1.32258e+07	1.6527	0.72478	1.873e-07	1.2219
PI(C22:5)	1.39729e+08	8.50596e+07	1.6412	0.71479	1.2671e-09	1.3656
PS(C22:5)	3.99073e+08	2.54945e+08	1.5658	0.64692	2.1645e-10	1.4076
PG(C18:1)	5.71928e+08	4.0741e+08	1.4041	0.48967	2.0296e-08	1.2909
PC(C20:2)	4.14258e+07	2.97567e+07	1.3924	0.47758	1.5881e-05	1.0509
PG(C16:0)	4.69631e+08	3.42647e+08	1.3705	0.45474	3.1228e-07	1.2047
PE(C20:5)	1.16542e+08	8.56371e+07	1.3614	0.44505	2.9351e-06	1.122
PI(C16:0)	2.71625e+08	2.0149e+08	1.3483	0.43118	5.9295e-08	1.2588
CL(C18:1)	3.55017e+09	2.64478e+09	1.3432	0.42567	1.1898e-06	1.1568
PE(C16:0)	1.69721e+09	1268208898	1.3385	0.42066	1.2849e-06	1.1539
CL(C20:4)	3.62843e+08	273210799	1.3287	0.41005	4.7776e-08	1.2654
PE(C22:6)	5.67027e+09	4272229775	1.3274	0.4086	5.6425e-11	1.437
PG(C18:0)	2.10055e+08	1.62394e+08	1.2937	0.37155	5.9638e-07	1.182
CL(C22:6)	3.73515e+07	2.93036e+07	1.2745	0.3499	9.6087e-06	1.073
PE(C19:0)	1.56587e+07	1.23562e+07	1.267	0.34142	4.2872e-05	1.0047
PE(C20:4)	1.48195e+10	1.31894e+10	1.1233	0.16775	4.0788e-05	1.0071
PI(C18:1)	9.07867e+08	1.11684e+09	0.81298	-0.29871	4.5971e-05	1.0013
PE(C18:2)	2.64038e+09	3.32194e+09	0.79493	-0.3311	1.8483e-05	1.044
PS(C20:4)	4.56243e+08	5.99205e+08	0.76138	-0.39331	4.1474e-05	1.0063
PC(C18:1e)	2.1557e+09	2.8798e+09	0.74936	-0.41627	1.0572e-05	1.0688
PC(C16:0e)	6.49176e+09	8.76797e+09	0.74045	-0.43352	4.1852e-07	1.1945
PC(C18:3)	2.78773e+07	3.83835e+07	0.7263	-0.46137	2.9711e-06	1.1216
PC(C22:4)	1.88206e+09	2.64478e+09	0.71153	-0.491	1.1707e-05	1.0644
PE(C22:4)	3.25948e+09	4.62833e+09	0.70425	-0.50585	2.8682e-12	1.4955
PI(C20:2)	9.88496e+06	1.40421e+07	0.7032	-0.508	3.8374e-06	1.1113
PS(C20:5)	5.11396e+07	7.72968e+07	0.66147	-0.59624	2.9016e-07	1.2072
PE(C18:0e)	3.77501e+08	5.76594e+08	0.65483	-0.6108	3.5052e-10	1.3965
PS(C18:2)	456677810	7.04892e+08	0.648	-0.62594	2.0085e-07	1.2196
PE(C22:3)	1.68224e+07	2.67221e+07	0.62919	-0.66844	5.2957e-06	1.0981
PI(C18:0e)	3.85691e+06	6.92235e+06	0.55747	-0.84302	1.5055e-09	1.3613
PI(C18:1e)	4719816	8.54911e+06	0.55222	-0.85667	8.6991e-08	1.2468
PC(C18:0e)	2.74037e+08	5.01287e+08	0.54682	-0.87087	5.2789e-14	1.5618
PI(C16:0e)	1.8005e+06	3.29223e+06	0.54658	-0.87149	3.2781e-10	1.398

## Sheet: Table S5
Table S5. Correlation between characteristic metabolites and meat quality traits.
r	pH24h	L24h	Compression loss	Cooking loss	Shear force	Umami
Melanin	0.529211	-0.0418509	-0.0228269	0.231836	0.582038	0.69001
AMP	0.336449	-0.335801	0.0787991	0.0504428	0.180076	0.353645
Biotin	0.0656843	-0.586743	-0.157723	-0.260583	0.266857	0.491834
Creatine	-0.149364	-0.38091	-0.420752	0.0350842	0.060369	-0.0758124
Guanine	0.365493	-0.445259	-0.393231	-0.350018	0.487957	0.573496
Nicotinic Acid	0.219118	-0.28547	-0.0517011	-0.275945	0.193992	0.314388
UMP	0.410707	-0.178488	-0.349603	-0.00757291	0.26576	0.616413
P value	pH24h	L24h	Compression loss	Cooking loss	Shear force	Umami
Melanin	0.00652359	0.829335	0.90821	0.235193	0.00181273	0.00217365
AMP	0.041742	0.042162	0.615473	0.748034	0.236531	0.0371519
Biotin	0.640291	1.1712e-05	0.264116	0.0955659	0.0534072	0.00916878
Creatine	0.285764	0.0128212	0.00260966	0.804969	0.71882	0.690504
Guanine	0.00905315	0.00151804	0.00998829	0.0312213	0.000210289	0.00114468
Nicotinic Acid	0.134567	0.0444683	0.748191	0.13294	0.218321	0.219078
UMP	0.0175875	0.235304	0.0582596	0.969492	0.163495	0.00840885

## Sheet: Table S6
Table S6. Information for differential volatile flavor compounds in breast muscle between Silkie and Wuding chickens.
CAS	Volatile flavor compounds	Classification	Flavor description	mean_Silkie (μg/kg)	mean_WD (μg/kg)	Fold Change (Silkie/WD)	log2 Ratio (Silkie/WD)	P value	VIP
67-71-0	Dimethylsulfone	Sulfur compound	sulfur, burnt	1.38606	0.481551	2.8783	1.5252	4.1617e-05	0.90643
108-38-3	m-Xylene	Aromatic compounds	plastic	13.2963	4.99009	2.6645	1.4139	1.9413e-08	1.1642
95-47-6	o-Xylene	Aromatic compounds	geranium	0.70071	0.313312	2.2365	1.1612	8.5563e-10	1.239
106-42-3	p-Xylene	Aromatic compounds	-	0.382088	0.173782	2.1987	1.1366	4.5143e-08	1.1416
620-17-7	3-Ethylphenol	Phenol	must	0.742478	0.455986	1.6283	0.70336	9.222e-05	1.2486
38205-61-7	5-Ethyl-2,4-dimethylthiazole	Thiazoles	earth	7.38179	4.74422	1.556	0.6378	1.6354e-06	1.0314
98-01-1	Furfural	Furans	bread, almond, sweet	4.07091	3.09686	1.3145	0.39454	3.8639e-05	1.3045
108-95-2	Phenol	Phenol	phenol	1.67664	1.338	1.2531	0.32549	3.5437e-05	0.91337
112-44-7	UNDECANAL	Aldehydes	oil, pungent, sweet	5.75508	9.39859	0.61233	-0.70761	3.7438e-05	0.911
6853-57-2	4-Pentylbenzaldehyde	Aldehydes	-	3.00451	5.11719	0.58714	-0.76822	1.6411e-05	0.94543
2345-28-0	2-Pentadecanone	Ketone	-	0.169071	0.309947	0.54548	-0.87439	3.3297e-11	1.3045
4179-38-8	2-n-Octylfuran	Furans	-	1.27209	2.33934	0.54378	-0.87891	2.1359e-07	1.0969
18829-56-6	(E)-2-Nonenal	Aldehydes	cucumber, fat, green	1.78931	3.41388	0.52413	-0.93201	1.6536e-05	0.94512
112-54-9	DODECANAL	Aldehydes	lily, fat, citrus	9.31992	17.9474	0.51929	-0.94538	2.6613e-12	1.3486
53448-07-0	(E)-2-Undecenal	Aldehydes	soap, fat, green	1.47535	3.00841	0.49041	-1.0279	4.1301e-07	1.0766
111-27-3	1-Hexanol	Alcohol	resin, flower, green	0.249362	0.524989	0.47499	-1.074	2.5295e-12	1.3494
5910-87-2	trans,trans-2,4-Nonadienal	Aldehydes	fat, wax, green	0.145006	0.312444	0.4641	-1.1075	9.3827e-07	1.0501
95-16-9	Benzothiazole	Sulfur compound	gasoline, rubber	0.331671	0.752557	0.44073	-1.182	2.6704e-17	1.4942
106-68-3	3-Octanone	Ketone	herb, butter, resin	2.97062	6.88255	0.43162	-1.2122	6.5137e-06	0.98157
18829-55-5	(E)-2-Heptenal	Aldehydes	soap, fat, almond	2.9717	6.92188	0.42932	-1.2199	4.4767e-05	0.90325
112-53-8	1-Dodecanol	Alcohol	fat, wax	4.6097	11.2118	0.41115	-1.2823	2.7577e-09	1.2125
2363-89-5	2-Octenal	Aldehydes	green	3.22261	7.84078	0.41101	-1.2828	3.4162e-06	1.0054
4861-58-9	2-Pentylthiophene	Sulfur compound	sweet, fruit	9.42034	22.9568	0.41035	-1.2851	1.1606e-05	0.95926
3913-81-3	(E)-2-Decenal	Aldehydes	tallow	2.07077	5.08713	0.40706	-1.2967	1.6108e-07	1.1053
112-31-2	Decanal	Aldehydes	soap, orange peel, tallow	61.7469	153.695	0.40175	-1.3156	5.8836e-15	1.4354
2294-76-0	2-Pentylpyridine	Pyridines	fat	0.506057	1.80508	0.28035	-1.8347	2.9621e-05	0.921
629-50-5	Tridecane	Hydrocarbons	alkane	2.19508	8.21339	0.26726	-1.9037	1.1492e-12	1.362
7045-71-8	2-Methylundecane	Hydrocarbons	-	3.71762	16.9918	0.21879	-2.1924	2.3099e-07	1.0945
544-76-3	Hexadecane	Hydrocarbons	alkane	0.265735	1.38675	0.19162	-2.3836	1.266e-12	1.3605
54833-48-6	2,6,10,15-tetramethylheptadecane	Hydrocarbons	-	0.213734	1.25549	0.17024	-2.5544	5.2977e-13	1.374
629-59-4	Tetradecane	Hydrocarbons	alkane	0.592407	3.76539	0.15733	-2.6681	1.4747e-16	1.4771
62016-18-6	Octane,5-ethyl-2-methyl-	Hydrocarbons	-	0.15747	1.22537	0.12851	-2.9601	2.3895e-27	1.6369

## Sheet: Table S7
Table S7. Correlation between characteristic metabolites, lipids and volatiles.
r	p-Xylene	m-Xylene	o-Xylene	Furfural	Phenol	3-Ethylphenol	Dimethylsulfone	5-Ethyl-2,4-dimethylthiazole
CL	0.678004	0.633894	0.569794	0.447536	0.406356	0.45949	0.192071	0.28113
CL(18:2_18:1_18:1_18:2)-H	0.531026	0.403229	0.530346	0.522255	0.438132	0.459871	0.108426	0.266845
CL(18:2_18:1_18:2_18:2)-H	0.279784	0.588156	0.475158	0.515986	0.558531	0.500128	0.255551	0.196348
PE	0.553602	0.61448	0.589853	0.319371	0.409562	0.407182	0.000808511	0.319381
PE(16:0_20:4)-H	0.52731	0.469397	0.523326	0.441107	0.349825	0.342895	0.214963	0.64771
PE(18:0_20:4)-H	0.408857	0.254117	0.443741	0.29118	0.296704	0.281323	-0.0984873	0.10445
PE(36:4)+H	0.47529	0.159579	0.398104	0.174797	0.0714184	0.108758	0.237967	0.307181
PG	0.474117	0.492172	0.473995	0.47007	0.392945	0.236384	0.224491	0.319392
PG(16:0_18:1)-H	0.39204	0.378885	0.513233	0.47394	0.319586	0.472022	0.192063	0.320949
PG(18:0_18:1)-H	0.627582	0.68562	0.546594	0.466457	0.422832	0.442307	0.292989	0.255791
ST	0.515461	0.502178	0.40313	0.287916	0.368692	0.377958	0.12612	0.313594
ST(m38:0)-H	0.437545	0.290938	0.466784	0.38757	0.279127	0.294167	-0.0610434	0.209752
PI(16:1)	0.625759	0.471266	0.562417	0.405801	0.333294	0.344656	0.317307	0.38586
PS(22:5)	0.344501	0.484275	0.393609	0.261949	0.312649	0.179814	0.533718	0.281079
CL(22:6)	0.212508	0.171351	0.244034	0.399676	0.423701	0.182292	0.137214	0.123579
PE(22:6)	0.218211	0.499394	0.526026	0.460965	0.23805	0.324107	0.224274	0.234959
PI(22:6)	0.466225	0.396955	0.371226	0.377335	0.278912	0.254182	0.207585	0.14567
PS(22:6)	0.233124	0.306186	0.421164	0.393812	0.296434	0.239265	0.233854	0.252411
D-Arabinose	0.234831	0.186452	0.11235	0.491665	0.249714	0.103608	0.407353	0.0478401
Glyceric acid	0.239076	0.450767	0.42053	0.245349	0.117659	0.348713	0.305841	0.495048
Arg-Gly	0.376745	0.120368	0.171797	-0.0431894	0.0749653	0.359956	0.0808011	0.428368
Glu-Thr	0.608252	0.431065	0.611999	0.468061	0.456239	0.281121	0.169575	0.486752
Gly-Arg	0.362397	0.231894	0.165489	-0.0475601	0.0610651	0.348617	0.0808011	0.412347
Lys-Gly	0.29883	0.190756	0.387038	-0.158914	0.0366	0.376521	0.118419	0.404994
4-Acetamidobutanoic acid	0.370734	0.310685	0.488386	0.151753	0.130668	0.343423	-0.238306	0.428372
S-Adenosylmethionine	0.286544	0.481034	0.508317	0.16141	0.249253	0.436758	0.68697	0.403355
P value	p-Xylene	m-Xylene	o-Xylene	Furfural	Phenol	3-Ethylphenol	Dimethylsulfone	5-Ethyl-2,4-dimethylthiazole
CL	1.53538e-06	5.93036e-07	1.56765e-05	0.00069107	0.00279718	0.00047371	0.292278	0.0394683
CL(18:2_18:1_18:1_18:2)-H	0.000422873	0.00250053	8.87194e-05	5.1096e-05	0.000921357	0.000886223	0.554727	0.0534185
CL(18:2_18:1_18:2_18:2)-H	0.0568206	4.53773e-06	0.000426084	6.51108e-05	1.13904e-05	0.000117738	0.158049	0.154739
PE	0.000173665	2.06595e-06	6.55238e-06	0.0185731	0.00232396	0.00368812	0.996496	4.42377e-05
PE(16:0_20:4)-H	0.000279853	0.000391551	9.63794e-05	0.00119555	0.0110161	0.0147804	0.237401	3.69066e-07
PE(18:0_20:4)-H	0.00718043	0.0637041	0.0015825	0.0326641	0.0293599	0.0478037	0.598121	0.452263
PE(36:4)+H	0.00111281	0.249062	0.00461246	0.206162	0.607817	0.447442	0.205406	0.0267516
PG	0.00114931	0.000512399	0.000442159	0.000500529	0.00395679	0.102	0.216746	0.0185651
PG(16:0_18:1)-H	0.00642312	0.00472438	0.000264889	0.000442933	0.020917	0.000538799	0.292299	0.0179682
PG(18:0_18:1)-H	1.46225e-05	3.93375e-08	3.33013e-05	0.000430689	0.00179103	0.00115493	0.10969	0.0619186
ST	0.00047686	0.000276024	0.00496018	0.0365665	0.00776269	0.00881028	0.514457	0.00283102
ST(m38:0)-H	0.00375926	0.0328159	0.00140277	0.00542224	0.0496444	0.0498276	0.748634	0.127939
PI(16:1)	1.21361e-05	0.000322103	2.60146e-05	0.00233144	0.0168499	0.0142436	0.0767941	0.00432354
PS(22:5)	0.0254747	0.00023856	0.00468427	0.0556912	0.0270641	0.206728	0.00198717	0.0395058
CL(22:6)	0.151547	0.224518	0.102178	0.00403312	0.00300023	0.187065	0.453935	0.373313
PE(22:6)	0.140612	0.000222514	8.7349e-05	0.00051342	0.0892445	0.0203289	0.217202	0.0936034
PI(22:6)	0.00142397	0.0043146	0.00731963	0.00634087	0.052296	0.071875	0.254273	0.293249
PS(22:6)	0.114797	0.0243391	0.00232057	0.00387074	0.0365886	0.0908383	0.197677	0.0655673
D-Arabinose	0.116199	0.181295	0.423157	0.000287801	0.0771916	0.460344	0.0314336	0.733727
Glyceric acid	0.109561	0.00130345	0.00324858	0.0892837	0.406132	0.0162958	0.0886933	0.000347425
Arg-Gly	0.0127672	0.390604	0.21868	0.761117	0.601097	0.00947344	0.660216	0.0017127
Glu-Thr	1.18778e-05	0.00158899	2.97662e-06	0.000466824	0.00086849	0.0456802	0.353491	0.000253155
Gly-Arg	0.0169319	0.0980873	0.236319	0.737766	0.670342	0.0121726	0.660216	0.00264041
Lys-Gly	0.0487891	0.175546	0.00944721	0.25572	0.794721	0.00646427	0.518601	0.0031985
4-Acetamidobutanoic acid	0.0201584	0.0401087	0.00103304	0.308553	0.381328	0.0194564	0.222013	0.00332785
S-Adenosylmethionine	0.0535263	0.000306408	0.000164063	0.248232	0.0841495	0.00135376	0.00041307	0.00662884

## Sheet: Table S8
Table S8. Information for differentially expressed genes (DEGs) in breast muscle between Silkie and Wuding chickens.
Gene id	mean_Silkie (readcount)	mean_WD (readcount)	Fold Change (Silkie/WD)	log2 Ratio(Silkie/WD)	P value
MLPH	42	0.238095	147.254	7.20216	5.99268e-30
CFAP65	31.7407	0.0952381	146.841	7.19811	1.73112e-10
TYRP1	53.7037	0.47619	117.191	6.87272	7.09007e-27
GPNMB	165.222	1.71429	108.309	6.75901	7.9215e-31
SLC6A15	32.7778	0.285714	100.507	6.65115	1.31165e-21
PMEL	66.1111	0.761905	95.4739	6.57704	5.52068e-25
DCT	13.5556	0.0952381	65.0349	6.02314	4.23016e-21
MLANA	10.7037	0.285714	33.7901	5.07853	2.99011e-16
CHIR-B3	13.4815	0.904762	17.1692	4.10175	3.5361e-12
CRYBA2	2.48148	0	14.2383	3.83171	6.61875e-06
PRPH2	5.18519	0.428571	12.6547	3.6616	1.43685e-07
KCNK9	20.7778	2.09524	10.5282	3.39619	7.00907e-10
KCNIP2	15.5185	1.47619	10.1232	3.33959	9.75945e-06
OCA2	5.74074	0.666667	8.85117	3.14587	7.96709e-08
DLEU7	1.77778	0.142857	8.14627	3.02614	0.000118873
TOPAZ1	2.22222	0.190476	8.03074	3.00553	2.76071e-05
CLDN15	54.1111	7.33333	7.64807	2.9351	2.7803e-13
GPM6A	53.4444	7.2381	7.64587	2.93468	8.86975e-10
TYR	789.593	109.571	7.58701	2.92353	5.04878e-05
EDNRB2	106.296	15.381	7.4696	2.90103	1.36413e-16
TFAP2B	1.18519	0.047619	6.8473	2.77553	0.00911061
TRPM1	57.7037	9	6.81204	2.76809	7.91872e-20
GPR143	1.51852	0.142857	6.46501	2.69265	0.00285497
IFNKL1	9.2963	1.61905	6.04025	2.59461	2.94607e-06
POU1F1	12.1111	2.09524	5.82621	2.54256	5.22738e-14
FHL2	898.407	157.762	5.68445	2.50702	1.64854e-09
FBXO41	61.8519	11.5238	5.62753	2.4925	3.96068e-35
ANKS4B	7	1.33333	5.60757	2.48738	1.08012e-10
DNASE1	1.2963	0.142857	5.4351	2.44231	0.00373366
NPSR1	1.14815	0.142857	5.33254	2.41482	0.0323255
SLC2A11L4	2.18519	0.428571	5.27437	2.399	0.00238503
STMN3	28.2963	5.66667	5.27187	2.39832	9.17619e-12
RGS7	8.77778	1.71429	5.24658	2.39138	4.28889e-09
RBP2	9.92593	2.04762	5.2401	2.38959	7.89356e-07
ADIRF	2.11111	0.47619	5.05505	2.33773	0.00191441
VRTN	5.85185	1.2381	4.96368	2.31141	4.14992e-07
IGSF5	1.44444	0.238095	4.89866	2.29239	0.00510252
TNNI1	47.2222	9.85714	4.82776	2.27135	9.08427e-06
NEIL3	2.25926	0.47619	4.7146	2.23714	0.00174553
MTNR1B	1.96296	0.428571	4.58115	2.19571	0.0102385
ANKRD9L	3.88889	0.952381	4.37964	2.13081	8.16499e-05
TRNAL-AAG	11.5926	2.90476	4.37678	2.12987	0.000693092
CSRNP3	1.96296	0.47619	4.34782	2.12029	0.000442706
KCNE1	34.5556	8.61905	4.20234	2.07119	7.44203e-11
ELOVL2	1.77778	0.428571	4.17443	2.06158	0.00135732
EDN3	149.889	38.5238	4.15984	2.05653	3.85386e-32
BG1	158.185	43.619	4.10102	2.03598	1.45426e-05
KCNK16	1.92593	0.52381	4.04494	2.01612	0.00260885
DRD3	6.22222	1.71429	3.99271	1.99737	4.3896e-06
B3GNT7	9.07407	2.33333	3.92561	1.97292	2.30794e-06
SRRM3	5.2963	1.42857	3.80255	1.92697	9.46234e-06
TMEM151B	165	46.3333	3.77209	1.91536	5.05454e-06
SERTM2	1.88889	0.142857	3.7453	1.90508	0.0122123
TAL2	36.5926	10.5714	3.69706	1.88638	9.44279e-11
SPTSSBL	38.9259	11.6667	3.69462	1.88543	8.91159e-06
FOLR1	1	0.190476	3.67281	1.87688	0.0168198
C8B	0.962963	0.190476	3.62794	1.85915	0.034152
LGALS1B	689.519	203.857	3.62512	1.85803	1.54605e-21
CCDC153	2.03704	0.619048	3.55788	1.83102	0.00691219
SLC2A11	59.2963	18.0952	3.55412	1.82949	1.08533e-13
CDH12	39.9259	12.7143	3.49455	1.80511	1.06355e-05
FSTL4	63.8889	18.7143	3.49365	1.80474	5.82207e-08
GPC3	17.4815	5.2381	3.47204	1.79578	1.7826e-06
ABCG4	2.55556	0.857143	3.45284	1.78779	0.012391
IDO2	1.07407	0.285714	3.4478	1.78568	0.0121047
PRDM14	1.62963	0.571429	3.44752	1.78556	0.0211218
SLC35F4	3.51852	1	3.4451	1.78455	0.0021079
FAM124A	3.18519	0.952381	3.44184	1.78318	0.00223621
GR42L5	5.48148	1.71429	3.42882	1.77771	2.76932e-05
OR52B2	1.37037	0.428571	3.41416	1.77153	0.00637184
GTSE1	24.1111	6.80952	3.3272	1.73431	0.0013614
MANBAL13	417.37	133.381	3.31136	1.72743	9.31718e-16
ACOD1	43.1481	13.6667	3.27778	1.71272	2.01894e-07
OPN5L2	10.7778	3.47619	3.27219	1.71026	2.14272e-08
C21orf140	6.11111	2	3.1948	1.67573	8.11257e-05
SYCP2L	1.33333	0.428571	3.18002	1.66904	0.0104275
FAM172BP	1.07407	0.333333	3.17023	1.66459	0.036712
GCN1	15110.4	5162.71	3.16344	1.6615	5.67889e-17
SLC6A20	0.814815	0.190476	3.13645	1.64913	0.0482365
CCDC33	1.44444	0.52381	3.11177	1.63774	0.0334298
SPIRE2	12.2963	4.19048	3.07738	1.6217	0.000184495
VTG3	1.18519	0.380952	3.05553	1.61142	0.0349284
SYT8	1.07407	0.333333	3.05313	1.61029	0.0237872
DEUP1	2.81481	0.952381	3.05258	1.61003	0.00224885
GJB2	486.333	163.143	3.05063	1.60911	8.94133e-16
GABRR3	23.5556	8.90476	2.99454	1.58233	5.84808e-06
FAM19A2	10.4815	3.71429	2.94273	1.55715	0.00015726
TLX2	14.2222	4.66667	2.88409	1.52812	0.0163076
ATP5E	1467.04	530.476	2.87907	1.52561	4.047e-57
SYNDIG1	5.48148	2	2.87587	1.524	0.00124426
CA10	14.3333	5.04762	2.87439	1.52326	8.54326e-07
ASIP	6.77778	2.42857	2.84794	1.50992	8.38212e-06
SDR42E2	7.51852	2.66667	2.83586	1.50379	2.21339e-05
GSTZ1	194	73.2381	2.83563	1.50367	1.03832e-08
CD72	1.74074	3.61905	2.83453	1.50311	0.0498339
LY96	466.185	189.19	2.81793	1.49464	0.000214884
C10orf67	33.8519	13.0476	2.8165	1.49391	0.00164417
HIST1H2B7	40.7037	15.2381	2.79399	1.48233	8.30745e-08
LAMB3	2.77778	1.04762	2.78681	1.47862	0.0288596
TEX33	13.963	5.2381	2.78561	1.47799	7.26079e-10
DIO2	113.556	43.7619	2.78558	1.47798	1.33345e-19
CACNG5	4.92593	1.85714	2.76636	1.46799	0.00157027
GLP2R	18.7037	7.04762	2.75641	1.46279	2.73512e-06
THL	13.5926	5.61905	2.73869	1.45349	1.60645e-05
VEGFD	605.741	229	2.72576	1.44666	6.91781e-09
PLA1A	897.444	357.952	2.72512	1.44632	1.41952e-15
CYP2AC7	2.33333	0.904762	2.72289	1.44514	0.00607785
CABP7	3.18519	1.2381	2.71873	1.44293	0.00068397
SLC24A2	21.2593	7.95238	2.69002	1.42762	3.20547e-07
PIGR	10.037	4.09524	2.68863	1.42687	0.000461711
SI	3	1.2381	2.67489	1.41948	0.00546731
ZNF831	60.4444	25.619	2.66791	1.41571	6.03983e-08
CCDC81	4.85185	1.95238	2.66254	1.4128	0.000158013
GJB6	258.519	100.381	2.66214	1.41259	1.02259e-12
MEOX1	3.2963	1.28571	2.64618	1.40391	0.00513738
VWDE	1.74074	0.714286	2.63526	1.39795	0.0136628
APOD	139.333	57.9524	2.63468	1.39763	4.06676e-08
CDH18	7.81481	3.2381	2.6158	1.38725	0.000621562
TMEM196	2	0.761905	2.60601	1.38184	0.0101806
RAD9B	17.5185	7.04762	2.57653	1.36543	2.46504e-06
CRABP1	1.40741	0.571429	2.57483	1.36448	0.0244554
CYP2C23b	1.74074	0.666667	2.56986	1.36169	0.0213857
PKMYT1	14.963	6.04762	2.55955	1.35589	0.00429347
CHST15	429.519	176.952	2.5403	1.345	1.51894e-39
XRCC3	400.741	172.857	2.52759	1.33776	4.4266e-10
KHDRBS2	26.3333	10.619	2.50294	1.32362	2.50286e-06
SLC2A9L	12.4074	5.19048	2.49999	1.32192	2.6209e-05
NIM1K	119.556	51.2857	2.47909	1.30981	9.52006e-15
RANBP17	16.8148	7.28571	2.46955	1.30425	1.24398e-08
STXBP4	5.03704	2.2381	2.45476	1.29558	0.00231643
CNGA2	39.3704	16.8095	2.45227	1.29412	2.10688e-09
TMEM179	3.44444	1.61905	2.44989	1.29272	0.0224482
LAG3	10.8889	4.85714	2.44141	1.28772	0.000178675
GNAO1	56.4444	25.2381	2.43838	1.28592	0.000308532
GPR139	5.18519	2.2381	2.43158	1.2819	0.00244255
CETN1L	5.96296	2.61905	2.42651	1.27888	8.51208e-05
BRICD5	13.2222	5.71429	2.41921	1.27454	1.60426e-06
ZNF226L	1.88889	0.857143	2.39319	1.25894	0.0386585
CD88	3.96296	1.71429	2.39052	1.25732	0.0175132
IL4I1	8.74074	3.90476	2.38252	1.25249	0.00259369
CFAP99	11.7037	5	2.38015	1.25105	1.24021e-05
GRIK3	3	1.38095	2.37006	1.24492	0.0176833
HSD17B1	4	1.7619	2.36332	1.24082	0.0389523
ABCA13	14.1111	6.33333	2.34588	1.23013	0.000193685
CCL26	54	24.9048	2.34507	1.22963	2.46313e-05
SBK3	850.519	375.857	2.34023	1.22665	6.70181e-05
RIPPLY3	4.18519	1.80952	2.33533	1.22363	0.00204012
GPR148	53.9259	23.7619	2.33294	1.22215	1.86035e-08
EPHA8	31.5926	14.3333	2.33259	1.22193	1.5251e-11
GLRX	718.222	320.429	2.32979	1.2202	4.0811e-15
GAS2L2	16.1481	7.57143	2.31808	1.21293	2.00108e-05
PRELID3B	737.889	336.095	2.31318	1.20988	1.07204e-56
AGXT2	185.778	78.1905	2.31286	1.20968	2.53296e-05
MARCHF4	7.07407	3.2381	2.2978	1.20025	0.001537
GRK7	205.593	93.4762	2.29129	1.19616	9.07893e-25
GALNT3	33.7778	15.4762	2.28716	1.19356	2.02846e-12
KNTC1	207.481	95.9524	2.28226	1.19046	3.03845e-19
KCNH6	16.7037	8.04762	2.27603	1.18652	0.000151214
GRPR	8.7037	4	2.27347	1.18489	0.00115323
ANGPTL6	7.2963	3.42857	2.27182	1.18385	3.13887e-05
IFNLR1	22.2963	10.7619	2.26783	1.18131	2.62025e-07
UBXN10	118.667	53.4286	2.26689	1.18072	1.03176e-06
BLB2	905.963	402.048	2.26595	1.18011	1.70864e-06
RGS16	41.6667	19.8571	2.24885	1.16919	0.00027737
SLC25A30	6275.52	2940.81	2.24347	1.16573	1.27679e-13
AVD	342.741	159.476	2.24055	1.16386	0.00118396
WNT6	6.25926	3.04762	2.23609	1.16098	0.0364533
TMEM74	49.1481	22.619	2.22735	1.15533	2.57882e-08
BTN1A1	87.4815	44.9524	2.22159	1.15159	0.000434497
C2orf71	3.96296	2	2.21533	1.14752	0.0196393
F2RL1	25.4444	11.9524	2.21008	1.1441	4.52964e-06
SLC38A4	498.593	235.571	2.20897	1.14338	1.60061e-06
PRPH	3.88889	1.80952	2.18765	1.12938	0.0224814
SLC35D3	6.96296	3.2381	2.18564	1.12806	0.000148985
DSCAM	3.37037	1.61905	2.17901	1.12367	0.0272383
PGPEP1L	1923.07	921.952	2.17306	1.11973	1.34224e-18
HIST2H4B	20.2593	10	2.17108	1.11841	1.62547e-05
MAEL	2.11111	1.04762	2.16531	1.11457	0.0420993
BTN3A3L1	14	6.57143	2.15329	1.10654	0.0121955
RDH8L	21	9.80952	2.15263	1.1061	0.00061227
HSF4	2.07407	1	2.14871	1.10347	0.0200194
APOA4	2.88889	1.42857	2.13574	1.09474	0.0200203
SLC35F3	66.9259	31.0476	2.13487	1.09415	0.00944826
HCRT	10.8519	5.42857	2.13453	1.09392	0.00348081
SRRM4	53.4074	27.1429	2.12806	1.08954	4.60746e-07
EGF	761.111	380.857	2.12347	1.08642	2.9011e-11
PKP2	2.74074	1.42857	2.12262	1.08585	0.0497851
ART1L2	6.33333	3.09524	2.11948	1.08371	0.000277424
EME2	138.889	68.9524	2.11516	1.08077	1.80224e-05
DNAJB1	631.259	326.286	2.11191	1.07855	2.1001e-07
BHMT2	5024.63	2480.9	2.10862	1.0763	5.40226e-23
CCDC112	618.852	307.476	2.10735	1.07543	3.54756e-22
DOK6	35.8519	17.9048	2.1051	1.07389	3.74837e-05
HS3ST3B1L	88.5926	45.0476	2.09946	1.07002	1.87676e-13
E2F7	136.111	68.8095	2.09291	1.06551	5.09615e-06
DNAH5L	6.88889	3.38095	2.08734	1.06167	0.000730884
PRR5	251.074	126.619	2.0843	1.05956	5.10342e-09
NOTO	5.85185	2.90476	2.07256	1.05141	0.00745818
MCOLN2	2.51852	1.28571	2.06678	1.04739	0.0405801
ABCB1LA	28.3333	14.381	2.04623	1.03297	7.84722e-11
DGAT2	1058.07	539.714	2.04504	1.03213	1.10495e-09
PNAT10	165.074	86.2381	2.03966	1.02833	6.34931e-10
ODF1	7.33333	3.95238	2.03042	1.02178	0.00572107
PFKFB3	19326.6	9936.76	2.03022	1.02163	2.18019e-05
MIR125B2	9	4.66667	2.02395	1.01718	0.000450278
RBKS	158.852	84.2381	2.01582	1.01137	7.84879e-17
CFAP44	141.593	83.9524	2.01046	1.00753	0.0455383
SV2B	36.0741	18.619	2.00972	1.00699	0.00197313
MYLK4	12215.6	6370.14	2.00566	1.00408	2.89992e-13
PDE6B	31.8889	16.9048	2.00544	1.00392	2.58684e-06
IRX5	6.18519	3.38095	2.00455	1.00328	0.0137694
SH3GL3	9	4.7619	2.00316	1.00228	0.000778657
TIPARP	476.296	1033.86	0.498996	-1.0029	3.94747e-07
SMAD7	85.8148	187.667	0.498659	-1.00387	6.7193e-07
UNC5C	2.07407	4.33333	0.498322	-1.00485	0.00412776
MYH1D	106.222	248.905	0.498308	-1.00489	0.0144308
VASH2	72.8889	149.619	0.497985	-1.00583	1.46524e-08
LMO1	15.2593	31.381	0.497979	-1.00584	6.19101e-05
TJP3	25.1481	52.7143	0.497195	-1.00812	3.05279e-11
FAM167A	6.40741	13.6667	0.497109	-1.00836	0.00024028
TMPRSS7	2.14815	4.52381	0.49522	-1.01386	0.0121027
PRDM8	13.8148	30.0476	0.494733	-1.01528	0.00015837
PNMT	2.14815	4.66667	0.494028	-1.01734	0.0131747
VWA5A2	1.7037	3.47619	0.493492	-1.0189	0.0149745
LONRF1	232.407	480.667	0.493389	-1.0192	2.36193e-17
EMB	60.3333	132.095	0.493245	-1.01962	6.88948e-06
CCR6	3.03704	6.71429	0.491667	-1.02425	0.0124426
GALNT14	16.4074	35.8571	0.491438	-1.02492	1.79042e-05
STK17A	19.2593	43.0476	0.491246	-1.02548	3.23816e-05
GVINP1	114.333	233.19	0.490431	-1.02788	5.20562e-05
NGB	1.48148	3.09524	0.490306	-1.02825	0.010703
CDH22	1.03704	2.2381	0.490234	-1.02846	0.0481712
SCN3B	7.18519	15.3333	0.489472	-1.0307	0.00559592
FKBP1B	172.852	359.095	0.489267	-1.03131	1.76155e-06
REEP6	5	10.1905	0.489056	-1.03193	0.00458273
FAM83D	6.7037	13.8095	0.488935	-1.03228	2.51902e-05
MGP	271.037	569.143	0.488844	-1.03255	1.73021e-09
COL16A1	65.3333	139.762	0.488438	-1.03375	3.60617e-08
UNC79	5.22222	11.2381	0.488423	-1.0338	0.00048009
PCSK1	9.07407	11.5714	0.487825	-1.03556	0.0146898
AANAT	4.85185	10.4762	0.487438	-1.03671	0.0002596
CD101	12.1852	26.9524	0.487285	-1.03716	3.38899e-06
TTPA	38.5556	80	0.487037	-1.0379	0.000250749
C4H4ORF50	9	19.7619	0.486942	-1.03818	5.17134e-07
NPNT	12.1481	25.4762	0.486849	-1.03845	0.000710056
RBM43	40.7778	86.4286	0.486811	-1.03857	9.46793e-10
SLC11A2	260.407	564.095	0.484995	-1.04396	1.22707e-17
CCDC178	9.33333	19.2857	0.484424	-1.04566	0.000700075
CHST9	58	124.905	0.484075	-1.0467	2.80601e-06
GCNT1	18.5926	37.5714	0.483674	-1.04789	0.0347684
TNFRSF14	3.25926	7.2381	0.482386	-1.05174	9.83522e-05
PNLDC1	6.51852	14.0476	0.482015	-1.05285	9.46086e-05
EFCAB11	37.0741	78.8095	0.481824	-1.05342	0.00441237
PLCXD3	17.6667	37.619	0.481654	-1.05393	5.36155e-06
CD36	386.556	858.571	0.481307	-1.05497	1.59812e-08
CYP26C1	7.25926	15.3333	0.480939	-1.05607	0.000848277
SLC5A1	24.3704	54.2857	0.479561	-1.06021	9.14896e-07
OC3	47.7778	100.286	0.479158	-1.06143	0.0023417
PGRMC1	205.222	438.714	0.477667	-1.06592	5.49726e-13
IL18BP	3.37037	7.47619	0.476171	-1.07045	0.00261446
CYLY	13.7778	32.1429	0.47408	-1.0768	0.00170212
ANKRD1	15970.9	35395.5	0.474026	-1.07696	0.0162325
PRODH	112.519	366.381	0.474009	-1.07701	1.10621e-09
DSP	4.37037	10.0476	0.473727	-1.07787	0.000569252
KYNU	1	2.2381	0.473208	-1.07946	0.0370065
ARRDC5	7.37037	16.4286	0.472082	-1.08289	0.00035133
FBXO32	9459.7	19862.7	0.471184	-1.08564	7.84905e-06
C11orf96	158.815	348.333	0.471173	-1.08567	2.64056e-08
TMIGD2	1.40741	3	0.467844	-1.0959	0.012995
DLK2	1.03704	2.38095	0.467305	-1.09756	0.034495
FOXO3	5418.48	11773	0.467065	-1.0983	2.09219e-09
MCL1	4441.81	9767.05	0.467036	-1.09839	5.74573e-07
RASL10B	4.48148	10.619	0.466301	-1.10067	0.00133842
DAPK2	224.222	492.286	0.465382	-1.10351	9.04746e-05
ARHGEF39	2.85185	5.95238	0.465231	-1.10398	0.00615084
MYO7L2	38.7407	93.5714	0.463856	-1.10825	0.000503126
CITED2	78.7037	181.905	0.463075	-1.11068	6.56864e-11
FAM13A	1321.52	2803.19	0.461859	-1.11447	2.55027e-06
METTL21C	40.1852	93.7619	0.460961	-1.11728	0.00447564
ADGRF4	6.55556	14.5714	0.460387	-1.11908	1.5944e-05
NRN1	15.6296	36.5238	0.459974	-1.12038	8.22636e-05
CTHRC1	2.51852	5.80952	0.459035	-1.12332	0.0102789
CD300LG	15.037	35.4286	0.457917	-1.12684	2.45396e-07
NPY1R	1.2963	3	0.457053	-1.12957	0.00874166
WNT11B	1.14815	2.71429	0.455819	-1.13347	0.0180331
CFAP100	14.3704	31.2857	0.455407	-1.13477	7.55729e-05
CRYBB1	1.51852	3.57143	0.455233	-1.13532	0.0190898
AMER3	39.8148	95.0476	0.453524	-1.14075	1.69886e-06
KRTCAP3	0.925926	2.14286	0.452699	-1.14338	0.025433
CHIR-IG1-5	1.85185	4.38095	0.452283	-1.1447	0.00238407
TPD52L1	7.37037	16.9524	0.450597	-1.15009	0.000193754
HIST1H111R	140.778	331.238	0.450213	-1.15132	3.78899e-06
KRT75	1.81481	4.2381	0.449076	-1.15497	0.00112757
RET	33.4815	78.8095	0.448334	-1.15735	3.41109e-08
PLB1	2.88889	6.52381	0.448126	-1.15802	0.00740762
SFRP4	4.62963	10.7143	0.446801	-1.1623	0.000515137
HTR3A	232.37	542.619	0.444972	-1.16821	4.45764e-07
PENK	18.6667	44.9048	0.439221	-1.18698	6.44827e-07
CORIN	1	2.42857	0.438977	-1.18778	0.0107423
CYSRT1	2.40741	5.7619	0.438629	-1.18893	0.000222718
ZDHHC20	144.889	343.857	0.438313	-1.18997	1.51028e-22
PNPLA2	3997.7	9198.76	0.438227	-1.19025	4.18681e-07
HS3ST2	11.0741	26.0476	0.438155	-1.19049	7.69659e-06
PLXNA4	167.111	403.667	0.43603	-1.1975	3.4369e-08
NXNL1	41.6296	93.8095	0.435686	-1.19864	0.000394366
SHC3	15.8519	39.381	0.43484	-1.20144	1.69667e-08
OTX5	2.92593	6.85714	0.434433	-1.20279	0.0182145
BHLHE22	1.03704	2.47619	0.433828	-1.20481	0.0124377
CHRNA9	12.7407	29.619	0.433402	-1.20622	0.000350957
STC1	5.2963	13.5238	0.433258	-1.2067	0.00251148
RAD54L	23.5926	55.1429	0.432791	-1.20826	8.31886e-13
PGBD5	1	2.38095	0.43256	-1.20903	0.0114734
SLC47A1	5.92593	13.8095	0.430623	-1.2155	0.00154002
ZPLD1	6.81481	16.2857	0.429406	-1.21959	4.81254e-06
IL1RL2	9.92593	23.7619	0.429247	-1.22012	5.48622e-08
ASAH2	2.85185	7.14286	0.429244	-1.22013	0.0234686
LGI2	8.33333	20.9048	0.429238	-1.22015	5.06575e-05
NPW	5.33333	12.619	0.428064	-1.2241	4.49696e-06
ADRA2A	17.3704	41.1429	0.42752	-1.22594	5.58195e-09
SPSB1	702.037	1659.1	0.426122	-1.23066	3.174e-10
NPR2	104.259	257.238	0.42541	-1.23307	9.88136e-10
GABRR1	1.88889	4.33333	0.424321	-1.23677	0.0223498
TWIST3	0.925926	2.19048	0.424279	-1.23692	0.043603
CASP14	1.25926	3.28571	0.423552	-1.23939	0.0321454
SLC22A7	0.925926	2.28571	0.421284	-1.24713	0.0124696
HEPHL1	0.888889	2.19048	0.421277	-1.24716	0.0160106
KCNG4	4.33333	10.5714	0.420897	-1.24846	0.000147177
TRIM63	8083.63	19897.1	0.415622	-1.26666	2.04904e-07
RSPO2	2.88889	7.33333	0.415275	-1.26786	0.000163854
GLUL	4637.52	11489.1	0.415224	-1.26804	1.24684e-05
KIFC1	77.7778	193.238	0.415051	-1.26864	0.000704316
PLEKHG7	3.18519	7.7619	0.414014	-1.27225	8.31038e-05
RAB25	2.96296	7.38095	0.411764	-1.28011	8.8528e-05
PCDH11X	21.6296	57.619	0.41102	-1.28272	2.40063e-08
GJD4	0.740741	1.90476	0.410432	-1.28479	0.0363007
MAP7	1	2.52381	0.409728	-1.28726	0.00689091
ADARB2	2.22222	5.52381	0.408392	-1.29197	0.00525136
ATOH8	437.593	1141.33	0.405362	-1.30272	2.42281e-06
CRLF2	3.51852	8.47619	0.404831	-1.30461	0.00117761
KCNJ15	14.1481	35.7619	0.403626	-1.30891	8.2901e-09
GNMT	30.2222	78.5714	0.401685	-1.31586	6.74317e-14
MYH1F	123.593	314.381	0.401683	-1.31587	1.12183e-06
CCDC17	1.96296	4.95238	0.400508	-1.3201	9.24023e-05
ITGBL1	34.1481	89.2381	0.399457	-1.32389	1.988e-06
FGFRL1	65.1481	177.762	0.398235	-1.32831	5.77311e-10
C7	574.741	1479.19	0.397273	-1.3318	1.58342e-08
CRYAA	0.62963	1.7619	0.394817	-1.34074	0.0478281
RGS8	26.3333	66.4286	0.394079	-1.34344	8.1505e-07
OXTR	4.22222	10.9048	0.393715	-1.34478	5.15617e-05
NECAB1	2.85185	7.28571	0.393634	-1.34507	0.0016412
ZBTB32	836.185	2180.67	0.393372	-1.34603	1.04468e-07
PI15	13.3704	35.2857	0.392967	-1.34752	5.02944e-05
YJEFN3	1.18519	3.33333	0.392688	-1.34854	0.0124196
GIPC3	3.44444	9.57143	0.391745	-1.35201	0.0116544
EDA2R	723.519	1968.05	0.390994	-1.35478	0.000431224
BARX2	19.7778	56.381	0.390355	-1.35714	0.0048585
ROS1	6.59259	17.619	0.389174	-1.36151	1.67579e-09
STAP2	2.07407	5.7619	0.388985	-1.36221	0.00809906
SCG2	26.5185	72.5714	0.388776	-1.36299	1.09193e-05
MAL2	16.4444	44.4762	0.387093	-1.36925	0.00243223
KLF15	1201.52	3241.24	0.387008	-1.36957	9.58349e-13
KCNJ16	6.77778	17.6667	0.386272	-1.37231	0.000344928
ATP6V1G3	4.33333	11.8571	0.385973	-1.37343	3.01257e-06
PLIN5	31.2222	86.1429	0.384236	-1.37994	1.43431e-07
EXFABP	13.8148	37.7619	0.383558	-1.38248	4.48733e-07
ST8SIA2	81.9259	228.238	0.383212	-1.38378	4.55452e-11
PRSS56	0.666667	1.90476	0.382867	-1.38509	0.041518
QPRT	1.2963	3.33333	0.38239	-1.38688	0.00713345
PAMR1	5.37037	14.381	0.381284	-1.39106	5.09584e-06
ULK2	671.667	1763.9	0.380502	-1.39402	1.85287e-09
SLC25A33	109.074	288.476	0.379115	-1.39929	9.02477e-14
SLC43A2	2389.52	6286.33	0.377425	-1.40574	7.25942e-06
LMOD2	6.62963	64.1905	0.376668	-1.40864	0.00892349
SLAIN1	1.33333	3.52381	0.376028	-1.41109	0.000656805
OCSTAMP	1.81481	5.28571	0.375146	-1.41448	0.00206647
SLC26A9	3.37037	9.14286	0.374463	-1.41711	0.000305757
LMBR1L	1.40741	4.09524	0.364742	-1.45505	0.000437268
SESN1	12666.4	35386.4	0.36156	-1.46769	1.92294e-07
SLC41A3	124.889	351	0.360983	-1.47	3.06638e-12
AMPH	2.44444	7.19048	0.360167	-1.47326	0.00153637
DDC	1.40741	4.04762	0.35992	-1.47425	0.00642877
SLC8A2	1.18519	3.19048	0.359911	-1.47429	0.0333258
GPR142	0.925926	2.71429	0.359603	-1.47552	0.00832335
CYP2AB2	0.703704	2	0.355913	-1.49041	0.0154417
PLD5	6.7037	19.6667	0.354094	-1.49779	1.11335e-06
FOXO1	659.407	1864	0.353898	-1.4986	3.60396e-07
CHAC1	5272.26	15363.9	0.352432	-1.50458	0.000161172
H1FOO	0.333333	1.09524	0.351005	-1.51044	0.0405062
ISX	0.777778	2.38095	0.349164	-1.51802	0.0114727
CBS	17.963	53.7143	0.349074	-1.5184	2.85595e-06
CYP2AB1	0.740741	2.19048	0.348468	-1.5209	0.00310929
CSRP3	2.2963	70.0476	0.347798	-1.52368	0.00017134
FGF23	0.592593	1.7619	0.346876	-1.52751	0.0363713
CLC2DL4	38.6296	114.714	0.346477	-1.52917	5.31498e-14
LOXHD1	0.962963	2.80952	0.344666	-1.53673	0.00375158
UPP2	40.1852	119.905	0.343939	-1.53978	1.0371e-07
CDCA7L	0.666667	2	0.343444	-1.54185	0.00394104
TNNT2	10.7037	39	0.342558	-1.54558	0.00180151
CNTNAP4	0.259259	0.904762	0.342174	-1.5472	0.0385252
PRODH2	0.666667	2.04762	0.340987	-1.55221	0.0172127
ZAR1L	29.8889	89.9524	0.338016	-1.56484	4.63703e-08
RBFOX3	0.444444	1.42857	0.337909	-1.5653	0.0153168
GSTA3	1.07407	3.47619	0.33536	-1.57622	0.00223352
TAAR1	2.7037	8.57143	0.332934	-1.58669	4.20466e-07
PTCRA	1.25926	3.85714	0.332805	-1.58725	0.000722357
ANKRD34C	0.851852	2.7619	0.327841	-1.60893	0.0106314
WNT2B	0.666667	2.14286	0.327756	-1.60931	0.0138558
CDO1	79.7778	246.667	0.327558	-1.61018	3.4389e-10
FAM162B	11.4074	35.9048	0.326897	-1.61309	1.81471e-07
SGMS1	433.519	1332.48	0.326357	-1.61548	4.25446e-13
ARX	126.185	411.048	0.324921	-1.62184	1.43839e-10
GADD45G	205.593	650.238	0.3241	-1.62549	5.82622e-10
CCDC78	1.51852	4.7619	0.322038	-1.6347	0.000471976
DKK2	3.44444	11.3333	0.321903	-1.6353	0.00021938
SLC12A5	0.814815	3	0.320774	-1.64037	0.00945262
NODAL	1.88889	5.85714	0.320044	-1.64366	0.00865385
PLPP4	3.92593	12.7143	0.31745	-1.6554	1.10183e-05
ANGPTL5	30.2593	48.0476	0.316707	-1.65878	0.00061711
CWH43	2.25926	7.38095	0.314987	-1.66664	0.000400672
TOM1L1	6.11111	20	0.309959	-1.68985	1.96994e-06
ART7C	19.037	62.0476	0.306949	-1.70393	0.00019592
DEGS2	0.555556	2	0.303916	-1.71825	0.0132661
ISLR2	0.666667	2.85714	0.303144	-1.72193	0.0331678
MIR191	0.888889	3.2381	0.302337	-1.72577	0.0176011
IQCM	7.48148	26.4762	0.300514	-1.73449	5.42676e-05
GPX2	0.888889	3.61905	0.299067	-1.74146	0.0147941
C7orf62	0.407407	1.47619	0.29605	-1.75609	0.00442786
FFAR2L7	2.03704	7.71429	0.287482	-1.79845	0.000205191
TRPM3	10.1852	35.5238	0.284723	-1.81237	1.7408e-08
FHL1	665	2533.71	0.283105	-1.82059	6.21983e-07
CAMK1G	7.40741	29.8571	0.282078	-1.82583	0.000213486
IL12RB1	7.07407	25.0476	0.281662	-1.82796	3.90238e-10
CLSTN2	88.1852	319.381	0.281444	-1.82908	1.24263e-06
COL22A1	18.2222	5	0.280297	-1.83497	0.00122256
RACGAP1	5.40741	20.1905	0.279284	-1.84019	1.23741e-10
PRLHR2	1.62963	6.2381	0.276549	-1.85439	0.00121833
AKR1B10	14.4444	55.2857	0.276319	-1.85559	1.26057e-08
KIF25	1.33333	5.14286	0.275993	-1.8573	1.04183e-05
INCENPL	4.44444	17.1905	0.275339	-1.86072	4.07268e-05
NOXO1	3.25926	11.9048	0.27229	-1.87679	5.72576e-07
TPH2	0.518519	5.38095	0.267992	-1.89974	0.023666
GDF5	0.592593	2.2381	0.26329	-1.92527	0.00363127
PHGDH	1.03704	4.09524	0.263061	-1.92653	2.42942e-05
CLDN10	0.740741	2.80952	0.262119	-1.93171	0.00291757
ARRDC2	1506.96	5803.05	0.261552	-1.93483	2.20025e-17
CNGA3	10.1111	38.7619	0.260313	-1.94168	9.89288e-18
TEX14	36.963	149.667	0.259875	-1.94411	5.00062e-11
PROX2	0.296296	1.33333	0.257517	-1.95726	0.0252789
CATH3	0.888889	3.66667	0.255976	-1.96592	0.010499
GSG1	0.444444	1.80952	0.25434	-1.97517	0.016035
KCNC2	9.33333	40.2857	0.251993	-1.98854	1.56414e-08
MUSTN1	301.37	1334	0.251892	-1.98912	6.02607e-08
PTGER3	73.2963	298.619	0.251244	-1.99284	9.82814e-26
XIRP1	4.59259	20.4286	0.250905	-1.99479	2.00704e-06
CHIR-AB-487	1.03704	4.38095	0.245217	-2.02787	0.000269435
RXFP3	19.3333	84.7619	0.24472	-2.03079	7.12323e-16
UMODL1	0.925926	4.04762	0.24185	-2.04782	1.91122e-05
UTS2R	50.1111	214.524	0.238792	-2.06618	2.03176e-05
SP8	0.296296	1.47619	0.229986	-2.12038	0.0211758
SV2C	1.14815	5	0.229473	-2.12361	0.000135407
OVOA	0.962963	4.38095	0.224592	-2.15462	7.5144e-05
MNX1	0.296296	1.66667	0.220475	-2.18131	0.0144041
LMX1A	0.37037	2	0.219501	-2.1877	0.00294246
GSTA4	21.2593	99.5238	0.217236	-2.20267	3.77192e-17
CAPSL	0.37037	1.95238	0.216917	-2.20479	0.000425488
OLFM4	0.888889	4.04762	0.212292	-2.23588	0.00880717
MYOZ2	11.4074	158.048	0.212245	-2.23619	3.0575e-06
FGF16	8.74074	41.4286	0.211954	-2.23818	7.27953e-07
TMEM132D	1.11111	5.14286	0.21176	-2.2395	0.000271432
CABCOCO1	0.148148	1.2381	0.211306	-2.24259	0.00279243
CLDN25	13.7407	66.1429	0.208598	-2.26121	5.57123e-16
HOGA1	1.25926	6.71429	0.206774	-2.27387	6.15197e-06
TPM2	1528.85	8466.48	0.205879	-2.28013	9.11579e-09
CCN3	8.74074	41.381	0.205404	-2.28346	0.00217591
STXBP5L	105.963	572.143	0.192206	-2.37927	4.55534e-18
ANXA8L1	4.25926	24.4286	0.187587	-2.41436	3.4571e-09
MYH7B	13.1111	77.8095	0.179966	-2.47421	8.11983e-08
IQSEC3	0.296296	2.14286	0.176164	-2.50501	0.005128
KPNA7	0.333333	2.33333	0.173597	-2.52619	0.00208591
SPP1	1.22222	22.3333	0.172624	-2.5343	0.000697702
ANKRD2	8.03704	128.381	0.172404	-2.53614	9.17046e-13
GLRB	31.9259	188.667	0.168098	-2.57263	1.19518e-12
SNTG2	0.37037	2.47619	0.167443	-2.57826	5.44796e-05
DAZL	2.14815	14.619	0.162786	-2.61895	1.35423e-05
XDH	8.18519	51.0952	0.16138	-2.63147	6.85446e-11
OC90	0.148148	1.61905	0.157451	-2.66703	0.0030807
MYBPC1	607.926	4775.52	0.144284	-2.79302	1.17957e-05
CNDP1	0.481481	3.57143	0.141384	-2.82231	2.51521e-07
PRUNE2	12.0741	89.1429	0.1412	-2.82419	9.30116e-17
TDH	725.37	5340.71	0.136817	-2.86968	3.30974e-20
TACR1	0.777778	5.95238	0.136726	-2.87064	3.19712e-09
RIT2	0.333333	2.85714	0.135094	-2.88796	5.75164e-08
DMRTB1	1.88889	13.8095	0.134472	-2.89462	2.13723e-05
SLC47A2	4.51852	37.3333	0.121705	-3.03854	3.09238e-11
TNFRSF6B	2.55556	22.619	0.115965	-3.10824	2.55091e-11
MYH13	12.963	116.81	0.109849	-3.18641	1.73912e-17
CDRT1	0.148148	2.38095	0.109148	-3.19564	7.48156e-08
ASB18	2.37037	91.619	0.107914	-3.21205	0.00429734
CA3A	427.778	4822.43	0.0957359	-3.3848	3.82009e-07
TRPC3	4.85185	58.1905	0.0816352	-3.61466	8.04801e-16
PNOC	1.74074	24.3333	0.0776472	-3.68692	1.04979e-08
MYL3	0.222222	224.095	0.0688964	-3.85943	0.00364796
ARHGAP44	7.07407	116.19	0.0627231	-3.99486	2.53991e-75
IGF2BP1	3.11111	106.476	0.0300134	-5.05825	3.16561e-88
